# Supplementary material for: CMV2b-Dependent Regulation of Host Defense Pathways in the Context of Viral Infection
Source: Viruses. 2018 Nov 9;10(11):618. doi: 10.3390/v10110618 (PMC6265714; doi:10.3390/v10110618)
Supplement: Supplementary file 1 [file viruses-10-00618-s001.zip]

Archive with 4 entries (3 files):
- viruses-342789-SI/
- viruses-342789-SI/Figure S1.jpg
- viruses-342789-SI/Figure S2.jpg
- viruses-342789-SI/Table S1.docx
